# Supplementary material for: Comparing Endovascular Approaches in Lower Extremity Artery Disease: Insights from a Network Meta-Analysis
Source: J Clin Med. 2024 Feb 10;13(4):1024. doi: 10.3390/jcm13041024 (PMC10889479; doi:10.3390/jcm13041024)
Supplement: Supplementary file 1 [file jcm-13-01024-s001.zip]

Archive with 1 entries (1 files):
- jcm-2811628-supplementary.pdf
